# Supplementary material for: Mycobacterium tuberculosis multistage antigens confer comprehensive protection against pre- and post-exposure infections by driving Th1-type T cell immunity
Source: Oncotarget. 2016 Aug 23;7(39):63804–15. doi: 10.18632/oncotarget.11542 (PMC5325405; doi:10.18632/oncotarget.11542)
Supplement: Supplementary file 2 [file oncotarget-07-63804-s002.xls]

## Sheet: S1_dataset
Supplementary Table 1: Primers and thermal cycle parameters for the cloning of M. tuberculosis antigens
Antigens	Primer sequences(5’- 3’)	Cycle parameters
WH121	F:TTCCATATGCGTGCTACCGTTGGGCTTGTGGAGG	95℃ (5 min); 35 cycles of 98°C (8 s), 70°C (20 s), 72°C (55 s); 72°C (10 min); and 4°C (forever)
	R:ATCTCGAGGCGCGCACCCGCTCGTGCAGCAC
Rv3407	F:TTCCATATGCGTGCTACCGTTGGGCTTGTG	95°C (5 min); 30 cycles of 94°C (1 min), 55°C (45 s), 72°C (2 min); 72°C (10 min); and 4°C (forever)
	R:ATCTCGAGCTGCTCGTCGCGCATTTCGT
PhoY2	F:TTCCATATGCGGACCGCCTACCATGAGCA	95°C (5 min); 30 cycles of 94°C (1 min), 55°C (45 s), 72°C (2 min); 72°C (10 min); and 4°C (forever)
	R:ATCTCGAGGGGAAAGGCGCCGGTCG
Rv2626c	F:TTCCATATGACCACCGCACGCGACATCA	95°C (5 min); 30 cycles of 94°C (1 min), 55°C (45 s), 72°C (2 min); 72°C (10 min); and 4°C (forever)
	R:ATCTCGAGGCTGGCGAGGGCCATGGGCGA
RpfB	F:TTCCATATGTTGCGCCTGGTAGTCGGTG	95°C (5 min); 30 cycles of 94°C (1 min), 55°C (45 s), 72°C (2 min); 72°C (10 min); and 4°C (forever)
	R:ATCTCGAGGCGCGCACCCGCTCGTG
