# Supplementary material for: Mycobacterium tuberculosis multistage antigens confer comprehensive protection against pre- and post-exposure infections by driving Th1-type T cell immunity
Source: Oncotarget. 2016 Aug 23;7(39):63804–15. doi: 10.18632/oncotarget.11542 (PMC5325405; doi:10.18632/oncotarget.11542)
Supplement: Supplementary file 3 [file oncotarget-07-63804-s003.xls]

## Sheet: S2_dataset
Supplementary Table 2: Characteristics of human subjects
Groups	TB patients	LTBIs	Healthy controls
Clinical diagnosis	Clinical symptoms, positive sputum smear microscopy, aberrant lung X-ray and TST≥5mm	Household contact with sputum positive TB patients in recent six months, no clinical symptom, no abnormal chest radiograph, and TST≥5mm	Healthy, no prior contact or exposure history to TB, and TST<5mm
rCM-WBIA	Positive	Positive	Negative
Number of subjects	15	16	13
Mean age	38.3	40.2	39.8
Range of age	21–62	18–63	18-64
Male/female	8/7	9/7	7/6
